# Supplementary material for: Cancer-associated fibroblasts promote drug resistance in ALK-driven lung adenocarcinoma cells by upregulating lipid biosynthesis
Source: Cancer Metab. 2025 Jun 16;13:28. doi: 10.1186/s40170-025-00400-7 (PMC12168422; doi:10.1186/s40170-025-00400-7)
Supplement: Supplementary file 19 — Supplementary Material 19 Supplementary Table S2: Quality control metrics following scRNA-sequencing applying the 10x Genomics plattform [file 40170_2025_400_MOESM19_ESM.xlsx]

## Sheet: Tabelle1
Supplementary Table S2: Quality control metrics following scRNA-sequencing applying the 10x Genomics plattform
Cell line	Sample	Achieved cell recovery	Mean reads per cell	Median genes per cell	Reads mapped confidently to genome [%]	Number of cells remaining after processing
H2228	DMSO	6.54	49.892	4.668	86.1	5.167
	Brigatinib	2.126	165.777	6.688	84.6	1.369
H2228 + FB2	DMSO	7.987	43.952	4.345	86.8	6.93
	Brigatinib	7.747	40.547	3.832	81.0	6.651
H3122	DMSO	8.343	41.773	3.296	86.7	5.867
	Brigatinib	3.355	102.37	4.698	82.8	2.5
H3122 + FB2	DMSO	6.205	54.727	3.268	88.0	3.764
	Brigatinib	8.203	40.54	2.677	83.5	6.17
H2228	DMSO	7.083	48.732	4.637	84.3	4.517
	Lorlatinib	3.135	112.604	5.476	85.4	1.989
H2228 + FB2	DMSO	5.386	63.431	5.153	85.0	4.656
	Lorlatinib	6.653	50.136	4.331	86.0	5.558
H3122	DMSO	3.951	78.067	4.781	86.5	3.067
	Lorlatinib	2.408	153.914	5.682	86.2	1.939
H3122 + FB2	DMSO	3.985	90.315	5.543	88.2	3.438
	Lorlatinib	3.529	97.475	5.052	86.5	2.793
