# Supplementary material for: Cancer-associated fibroblasts promote drug resistance in ALK-driven lung adenocarcinoma cells by upregulating lipid biosynthesis
Source: Cancer Metab. 2025 Jun 16;13:28. doi: 10.1186/s40170-025-00400-7 (PMC12168422; doi:10.1186/s40170-025-00400-7)
Supplement: Supplementary file 20 — Supplementary Material 20 Supplementary Table S3: Cell numbers of identified cell cluster [file 40170_2025_400_MOESM20_ESM.xlsx]

## Sheet: Tabelle1
Supplementary Table S3: Cell numbers of identified cell cluster
Cell line	Sample	CAF	1	2	3	4	5	6
H2228	DMSO	NA	2364	1200	1168	326	74	35
	Lorlatinib	NA	588	723	24	7	21	6
H2228 + FB2	DMSO	1595	2429	1465	1065	277	68	31
	Lorlatinib	2261	2088	1554	518	134	70	26
H3122	DMSO	NA	2561	1630	1097	348	223	8
	Lorlatinib	NA	1453	167	654	21	205	0
H3122 + FB2	DMSO	700	1261	914	526	294	34	35
	Lorlatinib	1173	2299	989	931	301	464	1
