# Supplementary material for: Cancer-associated fibroblasts promote drug resistance in ALK-driven lung adenocarcinoma cells by upregulating lipid biosynthesis
Source: Cancer Metab. 2025 Jun 16;13:28. doi: 10.1186/s40170-025-00400-7 (PMC12168422; doi:10.1186/s40170-025-00400-7)
Supplement: Supplementary file 21 — Supplementary Material 21 Supplementary Table S1: Average IC50- and IC75-values of dose-response curves [file 40170_2025_400_MOESM21_ESM.xlsx]

## Sheet: Tabelle1
Supplementary Table S1: Average IC50- and IC75-values of dose-response curves
	Brigatinib			Lorlatinib
	IC50	IC75		IC50	IC75
H2228	15.92	77.77		3.39	44.65	nM
H3122	33.22	151.03		8.27	39.15
A549	1.99	5.59		226.63	2395.93	µM
IC50- and IC75-values refer to drug concentrations that correspond to a 50% and 75% reduction in cell viability, respectively, compared to untreated control. Values are given as mean derived from two independent experiments. IC50, half-maximal inhibitory concentration; IC75, 75% inhibitory concentration.
